# Supplementary material for: The Synergistic Combination of Curcumin and Polydatin Improves Temozolomide Efficacy on Glioblastoma Cells
Source: Int J Mol Sci. 2024 Sep 30;25(19):10572. doi: 10.3390/ijms251910572 (PMC11477178; doi:10.3390/ijms251910572)
Supplement: Supplementary file 1 [file ijms-25-10572-s001.zip]

Archive with 1 entries (1 files):
- ijms-3165330-supplementary.pdf
